# Supplementary material for: Complete chloroplast genome sequence of MD-2 pineapple and its comparative analysis among nine other plants from the subclass Commelinidae
Source: BMC Plant Biol. 2015 Aug 12;15:196. doi: 10.1186/s12870-015-0587-1 (PMC4534033; doi:10.1186/s12870-015-0587-1)
Supplement: Additional file 3: — PCR validation of Quiver correction on the chloroplast genome of pineapple. Three regions corrected by the Quiver tool using PacBio sequences reads were validated using PCR-based sequencing. The alignment file of the validation read sequence onto the chloroplast is provided in the FASTA format. The dash represents the gap between the Sanger sequence reads to the reference ndhB gene. (TXT 6 kb) [file 12870_2015_587_MOESM3_ESM.txt]

>Reference_ndhB
ACAGCATATAAGTTATCATGCTTGCATATCCATCATTTGAGTCTCCAACAATTATTCCAA
TAATTACATATCCGATTTGACCGATGGACGAATATGCAAGCATACGTTTCATGCTTGTTT
GAGTAATAGCAATGAGATTCCCCAATATCATGCTAAGAATAGCTAGGATTTCCAGAAGAA
GATGCCATTCGTTTGATGAGAAATAAAAAGGAATATCGAAAATTCGCGTGGCTGAAGCTG
AAGCAGCTACTTTCGAAGTAACAGAAAGAAAAGCAACGACTGGAGTGGGAGAGTCAGAGT
CGAAAAGAGGATTCCTCACTTCTTTCTCTCATTCAAAACCGTGCATGAGACTTTCATCTC
GCACGGCTCCTAAGTGATAAAAGAAAGAAGAACTCATCTTCTTTCTTTTTTGATTACCTT
CCTCGCGTATGTATAAGACCGAATCCATTCGATTTCTCAAAAGGATTACTAATCCTTAAC
TTTTCGAGGAATCCTTCATCAGTGGTTGTGAATGACTGACTTTTTCAATCCTTTCGACCT
TGGTTCCGTAGGAGCAAGTCAGAAAGATTGAGAAATAGAACCATCTGATTTGATTCGTTC
TCAATAGCCATGAGATGATCATCTTAGGGTGATCCTTTTGTCAACGGATGCTCCTATTAC
ACTCGTAGTCTCTGAAGGATGAGAACCAACTATGTAGCATCTACATCGATAATTCAAGCA
TTGTATACGTCATTAGTCC~GATCCTTTGTAGGAACTACCCGTAATAACGAACTTGTAAA
ATGGATCTGTTTATCATAAAGAGATTCGTTGTTCCTGACCCTGCTTCACCTTAATTGTTA
TTTGAACAAAAAGATCACAATAAACTTTTGGTAAAAGTTATGTCTTGGTCCGAGTGGGGA
TAGCATTTCTCTTCTGCATGTCTATGGAGTTTTGAAAAATCCAAACATCTCAGAGATAGA
TATAGAGGTAGGAATTTGTCGAACGAACCGCACTCCTTCGTATACGTCAGGAGTCCATTG
ATGAAAAGGGGCTGGGGAAAGCTTGAACCCAATTCCTACAGTGATGAATATAAGCGCAAT
TGAAATTCCTGGGGAGTTATACATTTGTGTATTGATAAGACCATTCACTATTTCTTGAAG
CTCGATCTCCCCCCCAGATGAACCATATAGCCAAGAGAAACCATGAACCAGAATAGAAGA
GCTTGCCCCACCCATGAGTAAATATTTCATAGTAGCCTCATTAGACCGTACATCTCTCTT
GGTATATCCGGATAATAGGTAGGAACATAAACTGAAACATTCTGGAGCTACAAAGATAGT
TATTAAATCGTTAGCACCACATAAAAACATTCCTCCTAGAGTAGCTGTTAATACGAATAA
CAGAAACTCTGTTATAGCCATTTCTGTACATTCAATGTACTCTACGGATAGAGGAATACA
TAGAGTTGAACATAGTAAAATAAGAAATTGAAAGATTTCGTTGAAATTGTTCGTTTGGAA
ATTTCCCGAAAAGCTAATTATAGGTTCTTCTCTCCATCGGAACAATAGGGCCGTTATGCT
TATTACTAAACTAGTTGAAGAGATGAAATAGAACCAAGGTCTATCTTTTTGATCAGAGGT
TGAATCGATCATCAGAAGAAGAATTAGACCAAAAATTAGGATACATTCTGGGAAAATGAA
ACTTCCATGGAAGAGAAGCAAATGAAACGCTTTCATAAAAATTCTCGTAGAATCGAGAAT
GAAGTTTTCATTCTGTACATGCCAGATCATGAATTAGTAACTGCATCCAATCTCCGAAAA
AGTCCCAATTGTTTCGAACTTT
>PM11
~~~~~~~~~~~~~~~~~~~~~~~~~~~~~~~~~~~~~~~~~~~~~~~~~~~~~~~~~~~~
~~~~~~~~~~~~~~~~~~~~~~~~~~~~~~~~~~~~~~~~~~~~~~~~~~~~~~~~~~~~
~~~~~~~~~~~~~~~~~~~~~~~~~~~~~~~~~~~~~~~~~~~~~~~~~~~~~~GAAGAA
GATGCCATTCGTTTGATGAGAAATAAAAAGGAATATCGAAAATTCGCGTGGCTGAAGCTG
AAGCAGCTACTTTCGAAGTAACAGAAAGAAAAGCAACGACTGGAGTGGGAGAGTCAGAGT
CGAAAAGAGGATTCCTCACTTCTTTCTCTCATTCAAAACCGTGCACGAGACTTTCATCTC
GCACGGCTCCTAAGTGATAAAAGAAAGAAGAACTCATCTTCTTTCTTTTTTGATTANCTT
CCTCGCGTATGTATAAGACCGAATCCATTCGATTTNTNAAAAGGATTACTAATCCTTAAC
TTTTCGAGGAATCCTTCATCAGTGGTTGTGAATGACTGACTTTTTCAATCCTTTCGACCT
TGGTTCCGTAGGAGCAAGTCNGAAAGATTGAGAAATAGAACCATCTGATTTGATTCGTTC
TCAATAGCCATGAGATGATCATCTTAGGGTGATCCTTTTGTCAACGGATGCTCCTATTAC
ACTCGNAGTCTCTGAAGGATGAGAACCAACTATGTAGCATCTACATCGATAATTCAAGCA
TTGTATACGTCATTAGTCCCGATCCTTTGTAGGAACTACCCGTAATAACGAACTT
>PM2F2
------------------------------------------------------------
------------------------------------------------------------
------------------------------------------------------------
------------------------------------------------------------
------------------------------------------------------------
------------------------------------------------------------
------------------------------------------------------------
------------------------------------------------------------
------------------------------------------------------------
------------------------------------------------------------
------------------------------------------------------------
------------------------------------------------------------
------------------------------------------------------------
------------------------------------------------------------
------------------------------------------------------------
------------------------------------------------------------
------------------------------------------------------------
------------------------------------------------------------
------------------------------------------------------------
-----------------------------~~CAAGAGAAACCATGAACCAGAATAGAAGA
GCTTGCCCCACCCATGAGTAAATATTTCATAGTAGCCTCATTAGACCGTACATCTCTCTT
GGTATATCCGGATAATAGGTAGGAACATAAACTGAAACATTCTGGAGCTACAAAGATAGT
TATTAAATCGTTAGCACCACATAAAAACATTCCTCCTAGAGTAGCTGTTAATACGAATAA
CAGAAACTCTGTTATAGCCATTTCTGTACATTCAATGTACTCTACGGATAGAGGAATACA
TAGAGTTGAACATAGTAAAATAAGAAATTGAAAGATTTCGTTGAAATTGTTCGTTTGGAA
ATTTCCCGAAAAGCTAATTATAGGTTCTTCTCTCCATCGGAACAATAGGGCCGTTATGCT
TATTACTAAACTAGTTGAAGAGATGAAATAGAACCAAGGTCTATCTTTTTGATCAGAGGT
TGAATCGATCATCAGAAGAAGAATTAGACCAAAAATTAGGATACATTCTGGGAAAATGAA
ACTTCCATGGAAGAGAAGCAAATGAAACGCTTTCATAAAAATTCT---------------
------------------------------------------------------------
----------------------
>REV
------------------------------------------------------------
------------------------------------------------------------
------------------------------------------------------------
------------------------------------------------------------
------------------------------------------------------------
------------------------------------------------------------
------------------------------------------------------------
------------------------------------------------------------
------------------------------------------------------------
------------------------------------------------------------
------------------------------------------------------------
------------------------------------------------------------
------------------------------------------------------------
------------------------------------------------------------
------------------------------------------------------------
------------------------------------------------------------
------------------------------------------------------------
------------------------------------------------------------
------------------------------------------------------------
------------------------------~CAAGAGAAACCATGAACCAGAATAGAAGA
GCNTGCCCCACNCATGAGTAAATATTTCATAGTAGCCTCATTAGACCGTACATCTCTCTT
GGTATATCCGGATAATAGGTAGGAACATAAACTGAAACATTCTGGAGCTACAAAGATAGT
TATTAAATCGTTAGCACCACATAAAAACATTCCTCCTAGAGTAGCTGTTAATACGAATAA
CAGAAACTCTGTTATAGCCATTTCTGTACATTCAATGTACTCTACGGATAGAGGAATACA
TAGAGTTGAACATAGTAAAATAAGAAATTGAAAGATTTCGTTGAAATTGTTCGTTTGGAA
ATTTCCCGAAAAGCTAATTATAGGTTCTTCTCTCCATCGGAACAATAGGGCCGTTATGCT
TATTACTAAACTAGTTGAAGAGATGAAATAGAACCAAGGTCTATCTTTTTGATCAGAGGT
TGAATCGATCATCAGAAGAAGAATTAGACCAAAAATTAGGATACATTCTGGGAAAATGAA
ACTTCCATGGAAGAGAAGCAAATGAAACGCTTTCATAAAAA-------------------
------------------------------------------------------------
----------------------
