# Supplementary material for: Complete chloroplast genome sequence of MD-2 pineapple and its comparative analysis among nine other plants from the subclass Commelinidae
Source: BMC Plant Biol. 2015 Aug 12;15:196. doi: 10.1186/s12870-015-0587-1 (PMC4534033; doi:10.1186/s12870-015-0587-1)
Supplement: Additional file 6: — Codon-based Z test of positive selection for rps7 gene from 100 species of subclass commelinid including the A. comosus. The probability of accepting alternative hypothesis of positive selection (dN > dS) is shown (below diagonal). Values of P less than 0.05 are considered significant at the 5 % level and are highlighted. The test statistic (dN - dS) is shown above the diagonal. dS and dN are the numbers of synonymous and nonsynonymous substitutions per site, respectively. The variance of the difference was computed using the analytical method. Analyses were conducted using the Nei-Gojobori method. The analysis involved 100 nucleotide sequences. All ambiguous positions were removed for each sequence pair. There were a total of 196 positions in the final dataset. Evolutionary analyses were conducted in MEGA6. (XLS 166 kb) [file 12870_2015_587_MOESM6_ESM.xls]

## Sheet: MatrixOutput
	1	2	3	4	5	6	7	8	9	10	11	12	13	14	15	16	17	18	19	20	21	22	23	24	25	26	27	28	29	30	31	32	33	34	35	36	37	38	39	40	41	42	43	44	45	46	47	48	49
Acidosasa_purpurea		-1.00445	-1.00445	-1.00445	-1.00445	-1.00445	-1.00445	-1.00445	-1.00445	-1.00445	-1.4269	-1.4269	1.16373	-0.944334	-1.16897	-1.00445	-1.00445	-1.00445	-1.00445	-1.00445	-1.00445	0.384691	-1.4269	0.384691	-1.4269	-1.00445	-1.00445	-1.00445	0.384691	-1.4269	-1.75551	0.154593	-0.653713	0.0864672	-1.00445	-1.00445	-1.4269	-1.4269	0.384691	-1.4269	-1.4269	-1.00445	-1.00445	-1.00445	-1.00445	-1.4269	-1.4269	-1.00445	-1.4269
Aegilops_bicornis	1		0	0	0	0	0	0	0	0	-1.00445	-1.00445	1.62705	-0.469006	-0.650859	0	0	0	0	0	0	0.74736	-1.00445	0.74736	-1.00445	0	0	0	0.74736	-1.00445	-1.4269	0.486741	1.00141	0.415995	0	-1.4269	-1.00445	-1.00445	0.74736	-1.00445	-1.00445	0	0	0	0	-1.00445	-1.00445	0	-1.00445
Aegilops_cylindrica	1	1		0	0	0	0	0	0	0	-1.00445	-1.00445	1.62705	-0.469006	-0.650859	0	0	0	0	0	0	0.74736	-1.00445	0.74736	-1.00445	0	0	0	0.74736	-1.00445	-1.4269	0.486741	1.00141	0.415995	0	-1.4269	-1.00445	-1.00445	0.74736	-1.00445	-1.00445	0	0	0	0	-1.00445	-1.00445	0	-1.00445
Aegilops_geniculata	1	1	1		0	0	0	0	0	0	-1.00445	-1.00445	1.62705	-0.469006	-0.650859	0	0	0	0	0	0	0.74736	-1.00445	0.74736	-1.00445	0	0	0	0.74736	-1.00445	-1.4269	0.486741	1.00141	0.415995	0	-1.4269	-1.00445	-1.00445	0.74736	-1.00445	-1.00445	0	0	0	0	-1.00445	-1.00445	0	-1.00445
Aegilops_kotschyi	1	1	1	1		0	0	0	0	0	-1.00445	-1.00445	1.62705	-0.469006	-0.650859	0	0	0	0	0	0	0.74736	-1.00445	0.74736	-1.00445	0	0	0	0.74736	-1.00445	-1.4269	0.486741	1.00141	0.415995	0	-1.4269	-1.00445	-1.00445	0.74736	-1.00445	-1.00445	0	0	0	0	-1.00445	-1.00445	0	-1.00445
Aegilops_longissima	1	1	1	1	1		0	0	0	0	-1.00445	-1.00445	1.62705	-0.469006	-0.650859	0	0	0	0	0	0	0.74736	-1.00445	0.74736	-1.00445	0	0	0	0.74736	-1.00445	-1.4269	0.486741	1.00141	0.415995	0	-1.4269	-1.00445	-1.00445	0.74736	-1.00445	-1.00445	0	0	0	0	-1.00445	-1.00445	0	-1.00445
Aegilops_searsii	1	1	1	1	1	1		0	0	0	-1.00445	-1.00445	1.62705	-0.469006	-0.650859	0	0	0	0	0	0	0.74736	-1.00445	0.74736	-1.00445	0	0	0	0.74736	-1.00445	-1.4269	0.486741	1.00141	0.415995	0	-1.4269	-1.00445	-1.00445	0.74736	-1.00445	-1.00445	0	0	0	0	-1.00445	-1.00445	0	-1.00445
Aegilops_sharonensis	1	1	1	1	1	1	1		0	0	-1.00445	-1.00445	1.62705	-0.469006	-0.650859	0	0	0	0	0	0	0.74736	-1.00445	0.74736	-1.00445	0	0	0	0.74736	-1.00445	-1.4269	0.486741	1.00141	0.415995	0	-1.4269	-1.00445	-1.00445	0.74736	-1.00445	-1.00445	0	0	0	0	-1.00445	-1.00445	0	-1.00445
Aegilops_speltoides	1	1	1	1	1	1	1	1		0	-1.00445	-1.00445	1.62705	-0.469006	-0.650859	0	0	0	0	0	0	0.74736	-1.00445	0.74736	-1.00445	0	0	0	0.74736	-1.00445	-1.4269	0.486741	1.00141	0.415995	0	-1.4269	-1.00445	-1.00445	0.74736	-1.00445	-1.00445	0	0	0	0	-1.00445	-1.00445	0	-1.00445
Aegilops_tauschii	1	1	1	1	1	1	1	1	1		-1.00445	-1.00445	1.62705	-0.469006	-0.650859	0	0	0	0	0	0	0.74736	-1.00445	0.74736	-1.00445	0	0	0	0.74736	-1.00445	-1.4269	0.486741	1.00141	0.415995	0	-1.4269	-1.00445	-1.00445	0.74736	-1.00445	-1.00445	0	0	0	0	-1.00445	-1.00445	0	-1.00445
Agrostis_stolonifera	1	1	1	1	1	1	1	1	1	1		-1.4269	1.16373	-0.944334	-1.16897	-1.00445	-1.00445	-1.00445	-1.00445	-1.00445	-1.00445	0.384691	-1.4269	0.384691	-1.4269	-1.00445	-1.00445	-1.00445	0.384691	-1.4269	-1.75551	0.154593	-0.653713	0.0864672	-1.00445	-1.75551	-1.4269	-1.4269	0.384691	-1.4269	-1.4269	-1.00445	-1.00445	-1.00445	-1.00445	-1.4269	-1.4269	-1.00445	-1.4269
Ampelocalamus_calcareus	1	1	1	1	1	1	1	1	1	1	1		1.16373	-0.944334	-1.16897	-1.00445	-1.00445	-1.00445	-1.00445	-1.00445	-1.00445	0.384691	-1.4269	0.384691	-1.4269	-1.00445	-1.00445	-1.00445	0.384691	-1.4269	-1.75551	0.154593	-0.653713	0.0864672	-1.00445	-1.75551	-1.4269	-1.4269	0.384691	-1.4269	-1.4269	-1.00445	-1.00445	-1.00445	-1.00445	-1.4269	-1.4269	-1.00445	-1.4269
Ananas_comosus	0.12342	0.0531746	0.0531746	0.0531746	0.0531746	0.0531746	0.0531746	0.0531746	0.0531746	0.0531746	0.12342	0.12342		1.73962	1.28335	1.62705	1.62705	1.62705	1.62705	1.62705	1.62705	-0.923995	1.16373	-0.923995	1.16373	1.62705	1.62705	1.62705	-0.923995	1.16373	0.757873	-0.576106	1.72899	-1.33018	1.62705	0.757873	1.16373	1.16373	-0.923995	1.16373	1.16373	1.62705	1.62705	1.62705	1.62705	1.16373	1.16373	1.62705	1.16373
Anomochloa_marantoidea	1	1	1	1	1	1	1	1	1	1	1	1	0.042245		-0.754005	-0.469006	-0.469006	-0.469006	-0.469006	-0.469006	-0.469006	0.852592	-0.944334	0.852592	-0.944334	-0.469006	-0.469006	-0.469006	0.852592	-0.944334	-1.31831	0.587893	-0.260203	0.518733	-0.469006	-1.31831	-0.944334	-0.944334	0.852592	-0.944334	-0.944334	-0.469006	-0.469006	-0.469006	-0.469006	-0.469006	-0.469006	-0.469006	-0.469006
Aristida_purpurea	1	1	1	1	1	1	1	1	1	1	1	1	0.10092	1		-0.650859	-0.650859	-0.650859	-0.650859	-0.650859	-0.650859	0.49741	-1.16897	0.49741	-1.16897	-0.650859	-0.650859	-0.650859	0.49741	-1.16897	-1.54181	0.263739	-0.33274	0.1969	-0.650859	-1.54181	-1.16897	-1.16897	0.49741	-1.16897	-1.16897	-0.650859	-0.650859	-0.650859	-0.650859	-1.16897	-1.16897	-0.650859	-1.16897
Arundinaria_appalachiana	1	1	1	1	1	1	1	1	1	1	1	1	0.0531746	1	1		0	0	0	0	0	0.74736	-1.00445	0.74736	-1.00445	0	0	0	0.74736	-1.00445	-1.4269	0.486741	1.00141	0.415995	0	-1.4269	-1.00445	-1.00445	0.74736	-1.00445	-1.00445	0	0	0	0	-1.00445	-1.00445	0	-1.00445
Arundinaria_fargesii	1	1	1	1	1	1	1	1	1	1	1	1	0.0531746	1	1	1		0	0	0	0	0.74736	-1.00445	0.74736	-1.00445	0	0	0	0.74736	-1.00445	-1.4269	0.486741	1.00141	0.415995	0	-1.4269	-1.00445	-1.00445	0.74736	-1.00445	-1.00445	0	0	0	0	-1.00445	-1.00445	0	-1.00445
Arundinaria_gigantea	1	1	1	1	1	1	1	1	1	1	1	1	0.0531746	1	1	1	1		0	0	0	0.74736	-1.00445	0.74736	-1.00445	0	0	0	0.74736	-1.00445	-1.4269	0.486741	1.00141	0.415995	0	-1.4269	-1.00445	-1.00445	0.74736	-1.00445	-1.00445	0	0	0	0	-1.00445	-1.00445	0	-1.00445
Arundinaria_tecta	1	1	1	1	1	1	1	1	1	1	1	1	0.0531746	1	1	1	1	1		0	0	0.74736	-1.00445	0.74736	-1.00445	0	0	0	0.74736	-1.00445	-1.4269	0.486741	1.00141	0.415995	0	-1.4269	-1.00445	-1.00445	0.74736	-1.00445	-1.00445	0	0	0	0	-1.00445	-1.00445	0	-1.00445
Bambusa_emeiensis	1	1	1	1	1	1	1	1	1	1	1	1	0.0531746	1	1	1	1	1	1		0	0.74736	-1.00445	0.74736	-1.00445	0	0	0	0.74736	-1.00445	-1.4269	0.486741	1.00141	0.415995	0	-1.4269	-1.00445	-1.00445	0.74736	-1.00445	-1.00445	0	0	0	0	-1.00445	-1.00445	0	-1.00445
Bambusa_multiplex	1	1	1	1	1	1	1	1	1	1	1	1	0.0531746	1	1	1	1	1	1	1		0.74736	-1.00445	0.74736	-1.00445	0	0	0	0.74736	-1.00445	-1.4269	0.486741	1.00141	0.415995	0	-1.4269	-1.00445	-1.00445	0.74736	-1.00445	-1.00445	0	0	0	0	-1.00445	-1.00445	0	-1.00445
Bismarckia_nobilis	0.350574	0.228154	0.228154	0.228154	0.228154	0.228154	0.228154	0.228154	0.228154	0.228154	0.350574	0.350574	1	0.197792	0.309905	0.228154	0.228154	0.228154	0.228154	0.228154	0.228154		0.384691	0	0.384691	0.74736	0.74736	0.74736	0	0.384691	0.0554437	0.722707	0.841853	-0.324789	0.74736	0.0554437	0.384691	0.384691	0	0.384691	0.384691	0.74736	0.74736	0.74736	0.74736	0.384691	0.384691	0.74736	0.384691
Brachypodium_distachyon	1	1	1	1	1	1	1	1	1	1	1	1	0.12342	1	1	1	1	1	1	1	1	0.350574		0.384691	-1.4269	-1.00445	-1.00445	-1.00445	0.384691	-1.4269	-1.75551	0.366899	-0.653713	0.0864672	-1.00445	-1.75551	-1.4269	-1.4269	0.384691	-1.4269	-1.4269	-1.00445	-1.00445	-1.00445	-1.00445	-1.4269	-1.4269	-1.00445	-1.4269
Calamus_caryotoides	0.350574	0.228154	0.228154	0.228154	0.228154	0.228154	0.228154	0.228154	0.228154	0.228154	0.350574	0.350574	1	0.197792	0.309905	0.228154	0.228154	0.228154	0.228154	0.228154	0.228154	1	0.350574		0.384691	0.74736	0.74736	0.74736	0	0.384691	0.0554437	0.722707	0.841853	-0.324789	0.74736	0.0554437	0.384691	0.384691	0	0.384691	0.384691	0.74736	0.74736	0.74736	0.74736	0.384691	0.384691	0.74736	0.384691
Cenchrus_americanus	1	1	1	1	1	1	1	1	1	1	1	1	0.12342	1	1	1	1	1	1	1	1	0.350574	1	0.350574		-1.00445	-1.00445	-1.00445	0.384691	0	-1.00445	0.154593	-0.653713	0.0864672	-1.00445	-1.75551	0	0	0.384691	-1.4269	-1.4269	-1.00445	-1.00445	-1.00445	-1.00445	-1.4269	-1.4269	-1.00445	-1.4269
Centotheca_lappacea	1	1	1	1	1	1	1	1	1	1	1	1	0.0531746	1	1	1	1	1	1	1	1	0.228154	1	0.228154	1		0	0	0.74736	-1.00445	-1.4269	0.486741	1.00141	0.415995	0	-1.4269	-1.00445	-1.00445	0.74736	-1.00445	-1.00445	0	0	0	0	-1.00445	-1.00445	0	-1.00445
Chimonocalamus_longiusculus	1	1	1	1	1	1	1	1	1	1	1	1	0.0531746	1	1	1	1	1	1	1	1	0.228154	1	0.228154	1	1		0	0.74736	-1.00445	-1.4269	0.486741	1.00141	0.415995	0	-1.4269	-1.00445	-1.00445	0.74736	-1.00445	-1.00445	0	0	0	0	-1.00445	-1.00445	0	-1.00445
Chionochloa_macra	1	1	1	1	1	1	1	1	1	1	1	1	0.0531746	1	1	1	1	1	1	1	1	0.228154	1	0.228154	1	1	1		0.74736	-1.00445	-1.4269	0.486741	1.00141	0.415995	0	-1.4269	-1.00445	-1.00445	0.74736	-1.00445	-1.00445	0	0	0	0	-1.00445	-1.00445	0	-1.00445
Cocos_nucifera	0.350574	0.228154	0.228154	0.228154	0.228154	0.228154	0.228154	0.228154	0.228154	0.228154	0.350574	0.350574	1	0.197792	0.309905	0.228154	0.228154	0.228154	0.228154	0.228154	0.228154	1	0.350574	1	0.350574	0.228154	0.228154	0.228154		0.384691	0.0554437	0.722707	0.841853	-0.324789	0.74736	0.0554437	0.384691	0.384691	0	0.384691	0.384691	0.74736	0.74736	0.74736	0.74736	0.384691	0.384691	0.74736	0.384691
Coix_lacryma-jobi	1	1	1	1	1	1	1	1	1	1	1	1	0.12342	1	1	1	1	1	1	1	1	0.350574	1	0.350574	1	1	1	1	0.350574		-1.00445	0.154593	-0.653713	0.0864672	-1.00445	-1.75551	0	0	0.384691	-1.4269	-1.4269	-1.00445	-1.00445	-1.00445	-1.00445	-1.4269	-1.4269	-1.00445	-1.4269
Coleataenia_prionitis	1	1	1	1	1	1	1	1	1	1	1	1	0.225006	1	1	1	1	1	1	1	1	0.477939	1	0.477939	1	1	1	1	0.477939	1		-0.150761	-1.1712	-0.216549	-1.4269	-2.03637	-1.00445	-1.00445	0.0554437	-1.75551	-1.75551	-1.4269	-1.4269	-1.4269	-1.4269	-1.75551	-1.75551	-1.4269	-1.75551
Curcuma_roscoeana	0.438701	0.313665	0.313665	0.313665	0.313665	0.313665	0.313665	0.313665	0.313665	0.313665	0.438701	0.438701	1	0.278854	0.396217	0.313665	0.313665	0.313665	0.313665	0.313665	0.313665	0.235633	0.35717	0.235633	0.438701	0.313665	0.313665	0.313665	0.235633	0.438701	1		0.576994	-0.461252	0.486741	-0.150761	0.154593	0.154593	0.722707	0.154593	0.154593	0.486741	0.486741	0.486741	0.486741	0.154593	0.154593	0.486741	0.154593
Danthonia_californica	1	0.159322	0.159322	0.159322	0.159322	0.159322	0.159322	0.159322	0.159322	0.159322	1	1	0.0431914	1	1	0.159322	0.159322	0.159322	0.159322	0.159322	0.159322	0.200773	1	0.200773	1	0.159322	0.159322	0.159322	0.200773	1	1	0.282512		0.508074	1.00141	-1.1712	-0.653713	-0.653713	0.841853	-0.653713	-0.653713	1.00141	1.00141	1.00141	1.00141	-0.653713	-0.653713	1.00141	-0.653713
Dasypogon_bromeliifolius	0.46562	0.339078	0.339078	0.339078	0.339078	0.339078	0.339078	0.339078	0.339078	0.339078	0.46562	0.46562	1	0.302451	0.422119	0.339078	0.339078	0.339078	0.339078	0.339078	0.339078	1	0.46562	1	0.46562	0.339078	0.339078	0.339078	1	0.46562	1	1	0.306167		0.415995	-0.216549	0.0864672	0.0864672	-0.324789	0.0864672	0.0864672	0.415995	0.415995	0.415995	0.415995	0.0864672	0.0864672	0.415995	0.0864672
Dendrocalamus_latiflorus	1	1	1	1	1	1	1	1	1	1	1	1	0.0531746	1	1	1	1	1	1	1	1	0.228154	1	0.228154	1	1	1	1	0.228154	1	1	0.313665	0.159322	0.339078		-1.4269	-1.00445	-1.00445	0.74736	-1.00445	-1.00445	0	0	0	0	-1.00445	-1.00445	0	-1.00445
Deschampsia_antarctica	1	1	1	1	1	1	1	1	1	1	1	1	0.225006	1	1	1	1	1	1	1	1	0.477939	1	0.477939	1	1	1	1	0.477939	1	1	1	1	1	1		-1.75551	-1.75551	0.0554437	-1.75551	-1.75551	-1.4269	-1.4269	-1.4269	-1.4269	-1.75551	-1.75551	-1.4269	-1.75551
Digitaria_exilis	1	1	1	1	1	1	1	1	1	1	1	1	0.12342	1	1	1	1	1	1	1	1	0.350574	1	0.350574	1	1	1	1	0.350574	1	1	0.438701	1	0.46562	1	1		0	0.384691	-1.4269	-1.4269	-1.00445	-1.00445	-1.00445	-1.00445	-1.4269	-1.4269	-1.00445	-1.4269
Echinochloa_oryzicola	1	1	1	1	1	1	1	1	1	1	1	1	0.12342	1	1	1	1	1	1	1	1	0.350574	1	0.350574	1	1	1	1	0.350574	1	1	0.438701	1	0.46562	1	1	1		0.384691	-1.4269	-1.4269	-1.00445	-1.00445	-1.00445	-1.00445	-1.4269	-1.4269	-1.00445	-1.4269
Elaeis_guineensis	0.350574	0.228154	0.228154	0.228154	0.228154	0.228154	0.228154	0.228154	0.228154	0.228154	0.350574	0.350574	1	0.197792	0.309905	0.228154	0.228154	0.228154	0.228154	0.228154	0.228154	1	0.350574	1	0.350574	0.228154	0.228154	0.228154	1	0.350574	0.477939	0.235633	0.200773	1	0.228154	0.477939	0.350574	0.350574		0.384691	0.384691	0.74736	0.74736	0.74736	0.74736	0.384691	0.384691	0.74736	0.384691
Elytrophorus_spicatus	1	1	1	1	1	1	1	1	1	1	1	1	0.12342	1	1	1	1	1	1	1	1	0.350574	1	0.350574	1	1	1	1	0.350574	1	1	0.438701	1	0.46562	1	1	1	1	0.350574		-1.4269	-1.00445	-1.00445	-1.00445	-1.00445	-1.4269	-1.4269	-1.00445	-1.4269
Eriachne_stipacea	1	1	1	1	1	1	1	1	1	1	1	1	0.12342	1	1	1	1	1	1	1	1	0.350574	1	0.350574	1	1	1	1	0.350574	1	1	0.438701	1	0.46562	1	1	1	1	0.350574	1		-1.00445	-1.00445	-1.00445	-1.00445	-1.4269	-1.4269	-1.00445	-1.4269
Fargesia_nitida	1	1	1	1	1	1	1	1	1	1	1	1	0.0531746	1	1	1	1	1	1	1	1	0.228154	1	0.228154	1	1	1	1	0.228154	1	1	0.313665	0.159322	0.339078	1	1	1	1	0.228154	1	1		0	0	0	-1.00445	-1.00445	0	-1.00445
Fargesia_spathacea	1	1	1	1	1	1	1	1	1	1	1	1	0.0531746	1	1	1	1	1	1	1	1	0.228154	1	0.228154	1	1	1	1	0.228154	1	1	0.313665	0.159322	0.339078	1	1	1	1	0.228154	1	1	1		0	0	-1.00445	-1.00445	0	-1.00445
Fargesia_yunnanensis	1	1	1	1	1	1	1	1	1	1	1	1	0.0531746	1	1	1	1	1	1	1	1	0.228154	1	0.228154	1	1	1	1	0.228154	1	1	0.313665	0.159322	0.339078	1	1	1	1	0.228154	1	1	1	1		0	-1.00445	-1.00445	0	-1.00445
Ferrocalamus_rimosivaginus	1	1	1	1	1	1	1	1	1	1	1	1	0.0531746	1	1	1	1	1	1	1	1	0.228154	1	0.228154	1	1	1	1	0.228154	1	1	0.313665	0.159322	0.339078	1	1	1	1	0.228154	1	1	1	1	1		-1.00445	-1.00445	0	-1.00445
Festuca_altissima	1	1	1	1	1	1	1	1	1	1	1	1	0.12342	1	1	1	1	1	1	1	1	0.350574	1	0.350574	1	1	1	1	0.350574	1	1	0.438701	1	0.46562	1	1	1	1	0.350574	1	1	1	1	1	1		0	-1.00445	0
Festuca_arundinacea	1	1	1	1	1	1	1	1	1	1	1	1	0.12342	1	1	1	1	1	1	1	1	0.350574	1	0.350574	1	1	1	1	0.350574	1	1	0.438701	1	0.46562	1	1	1	1	0.350574	1	1	1	1	1	1	1		-1.00445	0
Festuca_ovina	1	1	1	1	1	1	1	1	1	1	1	1	0.0531746	1	1	1	1	1	1	1	1	0.228154	1	0.228154	1	1	1	1	0.228154	1	1	0.313665	0.159322	0.339078	1	1	1	1	0.228154	1	1	1	1	1	1	1	1		-1.00445
Festuca_pratensis	1	1	1	1	1	1	1	1	1	1	1	1	0.12342	1	1	1	1	1	1	1	1	0.350574	1	0.350574	1	1	1	1	0.350574	1	1	0.438701	1	0.46562	1	1	1	1	0.350574	1	1	1	1	1	1	1	1	1
Gaoligongshania_megalothyrsa	1	1	1	1	1	1	1	1	1	1	1	1	0.12342	1	1	1	1	1	1	1	1	0.350574	1	0.350574	1	1	1	1	0.350574	1	1	0.438701	1	0.46562	1	1	1	1	0.350574	1	1	1	1	1	1	1	1	1	1
Gelidocalamus_tessellatus	1	1	1	1	1	1	1	1	1	1	1	1	0.0531746	1	1	1	1	1	1	1	1	0.228154	1	0.228154	1	1	1	1	0.228154	1	1	0.313665	0.159322	0.339078	1	1	1	1	0.228154	1	1	1	1	1	1	1	1	1	1
Hakonechloa_macra	1	1	1	1	1	1	1	1	1	1	1	1	0.225006	1	1	1	1	1	1	1	1	0.477939	1	0.477939	1	1	1	1	0.477939	1	1	1	1	1	1	1	1	1	0.477939	1	1	1	1	1	1	1	1	1	1
Heliconia_collinsiana	0.308033	0.193377	0.193377	0.193377	0.193377	0.193377	0.193377	0.193377	0.193377	0.193377	0.308033	0.308033	1	0.166197	0.269822	0.193377	0.193377	0.193377	0.193377	0.193377	0.193377	0.0422576	0.232618	0.0422576	0.308033	0.193377	0.193377	0.193377	0.0422576	0.308033	0.432466	1	0.168918	1	0.193377	0.432466	0.308033	0.308033	0.0422576	0.308033	0.308033	0.193377	0.193377	0.193377	0.193377	0.308033	0.308033	0.193377	0.308033
Hordeum_vulgare	1	1	1	1	1	1	1	1	1	1	1	1	0.0531746	1	1	1	1	1	1	1	1	0.228154	1	0.228154	1	1	1	1	0.228154	1	1	0.313665	0.159322	0.339078	1	1	1	1	0.228154	1	1	1	1	1	1	1	1	1	1
Indocalamus_longiauritus	1	1	1	1	1	1	1	1	1	1	1	1	0.0531746	1	1	1	1	1	1	1	1	0.228154	1	0.228154	1	1	1	1	0.228154	1	1	0.313665	0.159322	0.339078	1	1	1	1	0.228154	1	1	1	1	1	1	1	1	1	1
Indocalamus_wilsonii	1	1	1	1	1	1	1	1	1	1	1	1	0.0531746	1	1	1	1	1	1	1	1	0.228154	1	0.228154	1	1	1	1	0.228154	1	1	0.313665	0.159322	0.339078	1	1	1	1	0.228154	1	1	1	1	1	1	1	1	1	1
Indosasa_sinica	1	1	1	1	1	1	1	1	1	1	1	1	0.0531746	1	1	1	1	1	1	1	1	0.228154	1	0.228154	1	1	1	1	0.228154	1	1	0.313665	0.159322	0.339078	1	1	1	1	0.228154	1	1	1	1	1	1	1	1	1	1
Isachne_distichophylla	1	1	1	1	1	1	1	1	1	1	1	1	0.0531746	1	1	1	1	1	1	1	1	0.228154	1	0.228154	1	1	1	1	0.228154	1	1	0.313665	0.159322	0.339078	1	1	1	1	0.228154	1	1	1	1	1	1	1	1	1	1
Lecomtella_madagascariensis	1	1	1	1	1	1	1	1	1	1	1	1	0.12342	1	1	1	1	1	1	1	1	0.350574	1	0.350574	1	1	1	1	0.350574	1	1	0.438701	1	0.46562	1	1	1	1	0.350574	1	1	1	1	1	1	1	1	1	1
Leersia_tisserantii	1	0.159321	0.159321	0.159321	0.159321	0.159321	0.159321	0.159321	0.159321	0.159321	1	1	0.0413171	1	1	0.159321	0.159321	0.159321	0.159321	0.159321	0.159321	0.194841	1	0.194841	1	0.159321	0.159321	0.159321	0.194841	1	1	0.275222	0.07936	0.298758	0.159321	1	1	1	0.194841	1	1	0.159321	0.159321	0.159321	0.159321	1	1	0.159321	1
Lolium_multiflorum	1	1	1	1	1	1	1	1	1	1	1	1	0.12342	1	1	1	1	1	1	1	1	0.350574	1	0.350574	1	1	1	1	0.350574	1	1	0.438701	1	0.46562	1	1	1	1	0.350574	1	1	1	1	1	1	1	1	1	1
Lolium_perenne	1	1	1	1	1	1	1	1	1	1	1	1	0.12342	1	1	1	1	1	1	1	1	0.350574	1	0.350574	1	1	1	1	0.350574	1	1	0.438701	1	0.46562	1	1	1	1	0.350574	1	1	1	1	1	1	1	1	1	1
Monachather_paradoxus	1	1	1	1	1	1	1	1	1	1	1	1	0.0531746	1	1	1	1	1	1	1	1	0.228154	1	0.228154	1	1	1	1	0.228154	1	1	0.313665	0.159322	0.339078	1	1	1	1	0.228154	1	1	1	1	1	1	1	1	1	1
Musa_textilis	0.308033	0.193377	0.193377	0.193377	0.193377	0.193377	0.193377	0.193377	0.193377	0.193377	0.308033	0.308033	1	0.166197	0.269822	0.193377	0.193377	0.193377	0.193377	0.193377	0.193377	1	0.232618	1	0.308033	0.193377	0.193377	0.193377	1	0.308033	0.432466	1	0.168918	1	0.193377	0.432466	0.308033	0.308033	1	0.308033	0.308033	0.193377	0.193377	0.193377	0.193377	0.308033	0.308033	0.193377	0.308033
Neyraudia_reynaudiana	1	1	1	1	1	1	1	1	1	1	1	1	0.0531746	1	1	1	1	1	1	1	1	0.228154	1	0.228154	1	1	1	1	0.228154	1	1	0.313665	0.159322	0.339078	1	1	1	1	0.228154	1	1	1	1	1	1	1	1	1	1
Oligostachyum_shiuyingianum	1	1	1	1	1	1	1	1	1	1	1	1	0.0531746	1	1	1	1	1	1	1	1	0.228154	1	0.228154	1	1	1	1	0.228154	1	1	0.313665	0.159322	0.339078	1	1	1	1	0.228154	1	1	1	1	1	1	1	1	1	1
Olyra_latifolia	1	0.159322	0.159322	0.159322	0.159322	0.159322	0.159322	0.159322	0.159322	0.159322	1	1	0.0427159	1	1	0.159322	0.159322	0.159322	0.159322	0.159322	0.159322	0.199279	1	0.199279	1	0.159322	0.159322	0.159322	0.199279	1	1	0.28068	0.0793608	0.304306	0.159322	1	1	1	0.199279	1	1	0.159322	0.159322	0.159322	0.159322	1	1	0.159322	1
Oryza_australiensis	1	0.159321	0.159321	0.159321	0.159321	0.159321	0.159321	0.159321	0.159321	0.159321	1	1	0.0413171	1	1	0.159321	0.159321	0.159321	0.159321	0.159321	0.159321	0.194841	1	0.194841	1	0.159321	0.159321	0.159321	0.194841	1	1	0.275222	0.07936	0.298758	0.159321	1	1	1	0.194841	1	1	0.159321	0.159321	0.159321	0.159321	1	1	0.159321	1
Oryza_glaberrima	1	0.159321	0.159321	0.159321	0.159321	0.159321	0.159321	0.159321	0.159321	0.159321	1	1	0.0413171	1	1	0.159321	0.159321	0.159321	0.159321	0.159321	0.159321	0.194841	1	0.194841	1	0.159321	0.159321	0.159321	0.194841	1	1	0.275222	0.07936	0.298758	0.159321	1	1	1	0.194841	1	1	0.159321	0.159321	0.159321	0.159321	1	1	0.159321	1
Oryza_nivara	1	0.159321	0.159321	0.159321	0.159321	0.159321	0.159321	0.159321	0.159321	0.159321	1	1	0.0413171	1	1	0.159321	0.159321	0.159321	0.159321	0.159321	0.159321	0.194841	1	0.194841	1	0.159321	0.159321	0.159321	0.194841	1	1	0.275222	0.07936	0.298758	0.159321	1	1	1	0.194841	1	1	0.159321	0.159321	0.159321	0.159321	1	1	0.159321	1
Oryza_sativa_Japonica	1	0.159321	0.159321	0.159321	0.159321	0.159321	0.159321	0.159321	0.159321	0.159321	1	1	0.0413171	1	1	0.159321	0.159321	0.159321	0.159321	0.159321	0.159321	0.194841	1	0.194841	1	0.159321	0.159321	0.159321	0.194841	1	1	0.275222	0.07936	0.298758	0.159321	1	1	1	0.194841	1	1	0.159321	0.159321	0.159321	0.159321	1	1	0.159321	1
Panicum_virgatum	1	1	1	1	1	1	1	1	1	1	1	1	0.12342	1	1	1	1	1	1	1	1	0.350574	1	0.350574	1	1	1	1	0.350574	1	1	0.438701	1	0.46562	1	1	1	1	0.350574	1	1	1	1	1	1	1	1	1	1
Pharus_lappulaceus	1	1	1	1	1	1	1	1	1	1	1	1	0.0531746	1	1	1	1	1	1	1	1	0.228154	1	0.228154	1	1	1	1	0.228154	1	1	0.313665	1	0.339078	1	1	1	1	0.228154	1	1	1	1	1	1	1	1	1	1
Phoenix_dactylifera	0.350574	0.228154	0.228154	0.228154	0.228154	0.228154	0.228154	0.228154	0.228154	0.228154	0.350574	0.350574	1	0.197792	0.309905	0.228154	0.228154	0.228154	0.228154	0.228154	0.228154	1	0.350574	1	0.350574	0.228154	0.228154	0.228154	1	0.350574	0.477939	0.235633	0.200773	1	0.228154	0.477939	0.350574	0.350574	1	0.350574	0.350574	0.228154	0.228154	0.228154	0.228154	0.350574	0.350574	0.228154	0.350574
Phragmites_australis	1	1	1	1	1	1	1	1	1	1	1	1	0.12342	1	1	1	1	1	1	1	1	0.350574	1	0.350574	1	1	1	1	0.350574	1	1	0.438701	1	0.46562	1	1	1	1	0.350574	1	1	1	1	1	1	1	1	1	1
Phyllostachys_edulis	1	1	1	1	1	1	1	1	1	1	1	1	0.0531746	1	1	1	1	1	1	1	1	0.228154	1	0.228154	1	1	1	1	0.228154	1	1	0.313665	0.159322	0.339078	1	1	1	1	0.228154	1	1	1	1	1	1	1	1	1	1
Phyllostachys_nigra_henonis	1	1	1	1	1	1	1	1	1	1	1	1	0.0531746	1	1	1	1	1	1	1	1	0.228154	1	0.228154	1	1	1	1	0.228154	1	1	0.313665	0.159322	0.339078	1	1	1	1	0.228154	1	1	1	1	1	1	1	1	1	1
Phyllostachys_propinqua	1	1	1	1	1	1	1	1	1	1	1	1	0.0531746	1	1	1	1	1	1	1	1	0.228154	1	0.228154	1	1	1	1	0.228154	1	1	0.313665	0.159322	0.339078	1	1	1	1	0.228154	1	1	1	1	1	1	1	1	1	1
Phyllostachys_sulphurea	1	1	1	1	1	1	1	1	1	1	1	1	0.0531746	1	1	1	1	1	1	1	1	0.228154	1	0.228154	1	1	1	1	0.228154	1	1	0.313665	0.159322	0.339078	1	1	1	1	0.228154	1	1	1	1	1	1	1	1	1	1
Pleioblastus_maculatus	1	1	1	1	1	1	1	1	1	1	1	1	0.0531746	1	1	1	1	1	1	1	1	0.228154	1	0.228154	1	1	1	1	0.228154	1	1	0.313665	0.159322	0.339078	1	1	1	1	0.228154	1	1	1	1	1	1	1	1	1	1
Pseudophoenix_vinifera	0.350574	0.228154	0.228154	0.228154	0.228154	0.228154	0.228154	0.228154	0.228154	0.228154	0.350574	0.350574	1	0.197792	0.309905	0.228154	0.228154	0.228154	0.228154	0.228154	0.228154	1	0.350574	1	0.350574	0.228154	0.228154	0.228154	1	0.350574	0.477939	0.235633	0.200773	1	0.228154	0.477939	0.350574	0.350574	1	0.350574	0.350574	0.228154	0.228154	0.228154	0.228154	0.350574	0.350574	0.228154	0.350574
Puelia_olyriformis	1	1	1	1	1	1	1	1	1	1	1	1	0.0531746	1	1	1	1	1	1	1	1	0.228154	1	0.228154	1	1	1	1	0.228154	1	1	0.313665	0.159322	0.339078	1	1	1	1	0.228154	1	1	1	1	1	1	1	1	1	1
Ravenala_madagascariensis	0.201742	0.121289	0.121289	0.121289	0.121289	0.121289	0.121289	0.121289	0.121289	0.121289	0.201742	0.201742	0.0275699	0.103796	0.174124	0.121289	0.121289	0.121289	0.121289	0.121289	0.121289	0.000266295	0.148186	0.000266295	0.201742	0.121289	0.121289	0.121289	0.000266295	0.201742	0.299432	0.0098296	0.106083	0.00920799	0.121289	0.299432	0.201742	0.201742	0.000266295	0.201742	0.201742	0.121289	0.121289	0.121289	0.121289	0.201742	0.201742	0.121289	0.201742
Rhynchoryza_subulata	1	0.159321	0.159321	0.159321	0.159321	0.159321	0.159321	0.159321	0.159321	0.159321	1	1	0.0413171	1	1	0.159321	0.159321	0.159321	0.159321	0.159321	0.159321	0.194841	1	0.194841	1	0.159321	0.159321	0.159321	0.194841	1	1	0.275222	0.07936	0.298758	0.159321	1	1	1	0.194841	1	1	0.159321	0.159321	0.159321	0.159321	1	1	0.159321	1
Saccharum_NCo_310	1	1	1	1	1	1	1	1	1	1	1	1	0.12342	1	1	1	1	1	1	1	1	0.350574	1	0.350574	1	1	1	1	0.350574	1	1	0.438701	1	0.46562	1	1	1	1	0.350574	1	1	1	1	1	1	1	1	1	1
Sarocalamus_faberi	1	1	1	1	1	1	1	1	1	1	1	1	0.0531746	1	1	1	1	1	1	1	1	0.228154	1	0.228154	1	1	1	1	0.228154	1	1	0.313665	0.159322	0.339078	1	1	1	1	0.228154	1	1	1	1	1	1	1	1	1	1
Secale_cereale	1	1	1	1	1	1	1	1	1	1	1	1	0.0531746	1	1	1	1	1	1	1	1	0.228154	1	0.228154	1	1	1	1	0.228154	1	1	0.313665	0.159322	0.339078	1	1	1	1	0.228154	1	1	1	1	1	1	1	1	1	1
Setaria_italica	1	1	1	1	1	1	1	1	1	1	1	1	0.225006	1	1	1	1	1	1	1	1	0.477939	1	0.477939	1	1	1	1	0.477939	1	1	1	1	1	1	1	1	1	0.477939	1	1	1	1	1	1	1	1	1	1
Sorghum_bicolor	1	1	1	1	1	1	1	1	1	1	1	1	0.12342	1	1	1	1	1	1	1	1	0.350574	1	0.350574	1	1	1	1	0.350574	1	1	0.438701	1	0.46562	1	1	1	1	0.350574	1	1	1	1	1	1	1	1	1	1
Sorghum_timorense	1	1	1	1	1	1	1	1	1	1	1	1	0.12342	1	1	1	1	1	1	1	1	0.350574	1	0.350574	1	1	1	1	0.350574	1	1	0.438701	1	0.46562	1	1	1	1	0.350574	1	1	1	1	1	1	1	1	1	1
Thamnocalamus_spathiflorus	1	1	1	1	1	1	1	1	1	1	1	1	0.0531746	1	1	1	1	1	1	1	1	0.228154	1	0.228154	1	1	1	1	0.228154	1	1	0.313665	0.159322	0.339078	1	1	1	1	0.228154	1	1	1	1	1	1	1	1	1	1
Thysanolaena_latifolia	1	1	1	1	1	1	1	1	1	1	1	1	0.0531746	1	1	1	1	1	1	1	1	0.228154	1	0.228154	1	1	1	1	0.228154	1	1	0.313665	0.159322	0.339078	1	1	1	1	0.228154	1	1	1	1	1	1	1	1	1	1
Triticum_aestivum	1	0.159321	0.159321	0.159321	0.159321	0.159321	0.159321	0.159321	0.159321	0.159321	1	1	0.0413171	1	1	0.159321	0.159321	0.159321	0.159321	0.159321	0.159321	0.194841	1	0.194841	1	0.159321	0.159321	0.159321	0.194841	1	1	0.275222	0.07936	0.298758	0.159321	1	1	1	0.194841	1	1	0.159321	0.159321	0.159321	0.159321	1	1	0.159321	1
Triticum_monococcum	1	1	1	1	1	1	1	1	1	1	1	1	0.0531746	1	1	1	1	1	1	1	1	0.228154	1	0.228154	1	1	1	1	0.228154	1	1	0.313665	0.159322	0.339078	1	1	1	1	0.228154	1	1	1	1	1	1	1	1	1	1
Triticum_timopheevii	1	1	1	1	1	1	1	1	1	1	1	1	0.0531746	1	1	1	1	1	1	1	1	0.228154	1	0.228154	1	1	1	1	0.228154	1	1	0.313665	0.159322	0.339078	1	1	1	1	0.228154	1	1	1	1	1	1	1	1	1	1
Triticum_turgidum	1	1	1	1	1	1	1	1	1	1	1	1	0.0531746	1	1	1	1	1	1	1	1	0.228154	1	0.228154	1	1	1	1	0.228154	1	1	0.313665	0.159322	0.339078	1	1	1	1	0.228154	1	1	1	1	1	1	1	1	1	1
Typha_latifolia	0.258022	0.147076	0.147076	0.147076	0.147076	0.147076	0.147076	0.147076	0.147076	0.147076	0.258022	0.258022	1	0.12342	0.221886	0.147076	0.147076	0.147076	0.147076	0.147076	0.147076	1	0.258022	1	0.258022	0.147076	0.147076	0.147076	1	0.258022	0.385427	1	0.12556	1	0.147076	0.385427	0.258022	0.258022	1	0.258022	0.258022	0.147076	0.147076	0.147076	0.147076	0.258022	0.258022	0.147076	0.258022
Yushania_levigata	1	1	1	1	1	1	1	1	1	1	1	1	0.0531746	1	1	1	1	1	1	1	1	0.228154	1	0.228154	1	1	1	1	0.228154	1	1	0.313665	0.159322	0.339078	1	1	1	1	0.228154	1	1	1	1	1	1	1	1	1	1
Zea_mays_cds	1	1	1	1	1	1	1	1	1	1	1	1	0.12342	1	1	1	1	1	1	1	1	0.350574	1	0.350574	1	1	1	1	0.350574	1	1	0.438701	1	0.46562	1	1	1	1	0.350574	1	1	1	1	1	1	1	1	1	1
Zingiber_spectabile	0.438701	0.313665	0.313665	0.313665	0.313665	0.313665	0.313665	0.313665	0.313665	0.313665	0.438701	0.438701	1	0.278854	0.396217	0.313665	0.313665	0.313665	0.313665	0.313665	0.313665	0.235633	0.35717	0.235633	0.438701	0.313665	0.313665	0.313665	0.235633	0.438701	1	1	0.282512	1	0.313665	1	0.438701	0.438701	0.235633	0.438701	0.438701	0.313665	0.313665	0.313665	0.313665	0.438701	0.438701	0.313665	0.438701
[truncated: 51 more columns]

## Sheet: Caption
Table. Codon-based Test of Positive Selection for analysis between sequences.
The probability of rejecting the null hypothesis of strict-neutrality (dN = dS) in favor of the alternative hypothesis (dN > dS) (below diagonal) is shown. Values of P less than 0.05 are considered significant at the 5% level and are highlighted. The test statistic (dN - dS) is shown above the diagonal. dS and dN are the numbers of synonymous and nonsynonymous substitutions per site, respectively…
1. Nei M. and Gojobori T. (1986). Simple methods for estimating the numbers of synonymous and nonsynonymous nucleotide substitutions. Molecular Biology and Evolution 3:418-426.
2. Tamura K., Stecher G., Peterson D., Filipski A., and Kumar S. (2013). MEGA6: Molecular Evolutionary Genetics Analysis version 6.0. Molecular Biology and Evolution30: 2725-2729.
Disclaimer: Although utmost care has been taken to ensure the correctness of the caption, the caption text is provided "as is" without any warranty of any kind. Authors advise the user to carefully check the caption prior to its use for any purpose and report any errors or problems to the authors immediately (www.megasoftware.net). In no event shall the authors and their employers be liable for a…
